# Supplementary material for: Two NAC transcription factors from Caragana intermedia altered salt tolerance of the transgenic Arabidopsis
Source: BMC Plant Biol. 2015 Aug 22;15:208. doi: 10.1186/s12870-015-0591-5 (PMC4546137; doi:10.1186/s12870-015-0591-5)
Supplement: Additional file 7: — Primers used in this study. (XLSX 15 kb) [file 12870_2015_591_MOESM7_ESM.xlsx]

## Sheet: Sheet1
Name	Usage	Clone Vector	Binary Vector	Sequence(5'-3')
CiNAC3-5'-out	5'-RACE	pMD19(TaKaRa)	—	CTAATCCCGAAACCCGAAC
CiNAC3-5'-in	5'-RACE	pMD19(TaKaRa)	—	CGGTAATAATCGCTGCCTG
CiNAC3-3'-out	3'-RACE	pMD19(TaKaRa)	—	TAATTCGGTTCGGGTTTCG
CiNAC3-3'-in	3'-RACE	pMD19(TaKaRa)	—	GTTCGGGTTTCGGGATTAG
CiNAC4-5'-out	5'-RACE	pMD19(TaKaRa)	—	GGGTTAGACCAATCCACGAA
CiNAC4-5'-in	5'-RACE	pMD19(TaKaRa)	—	GAAGAGGAACCGTTGCTGTATT
CiNAC4-3'-out	3'-RACE	pMD19(TaKaRa)	—	ATCGCCTCCTTGATTCTTCCC
CiNAC4-3'-in	3'-RACE	pMD19(TaKaRa)	—	GGTGGTTTCGTGGATTGGTCT
CiNAC3-gate-F	Clone	pENTR/D-TOPO (invitrogen)	pMDC32, pMDC43	caccATGGGAGTTCCAGAGAAAGACC
CiNAC3-gate-R	Clone	pENTR/D-TOPO (invitrogen)	pMDC32, pMDC43	CTGACCCGGATACCCCAA
CiNAC4-gate-F	Clone	pENTR/D-TOPO (invitrogen)	pMDC32, pMDC43	caccATGGGAATTCCAGAGAAAGACC
CiNAC4-gate-R	Clone	pENTR/D-TOPO (invitrogen)	pMDC32, pMDC43	TTGCTCGAACCCAAACCC
CiNAC4-1st-P1	Genome Walking	pMD19(TaKaRa)	—	CTTCGTTGGTGATGATCTTGTCG
CiNAC4-1st-P2	Genome Walking	pMD19(TaKaRa)	—	AAGAGGAACCGTTGCTGTATTGG
CiNAC4-1st-P3	Genome Walking	pMD19(TaKaRa)	—	GAAGGGTTAGACCAATCCACGA
CiNAC4-2nd-P1	Genome Walking	pMD19(TaKaRa)	—	AGCGTCCAATGAGGTAGATCCATC
CiNAC4-2nd-P2	Genome Walking	pMD19(TaKaRa)	—	GCCTCAGCTAGATTACCGTGAGTCA
CiNAC4-2nd-P3	Genome Walking	pMD19(TaKaRa)	—	CACTTGAGTTACTCGCCTCTTGGGT
Pro-NAC4-F-Hind III	Clone	pEASY-Blunt(TransGen)	pCAMBIA1305.2	gcaagcttCTACAGTCATTTGATCCTTCGTCTT
Pro-NAC4-R-Nco I	Clone	pEASY-Blunt(TransGen)	pCAMBIA1305.2	gcaagcttCTACAGTCATTTGATCCTTCGTCTT
qCiNAC4-F	Real-time PCR	—	—	AGTATCGCCTCCTTGATTCTTCC
qCiNAC4-R	Real-time PCR	—	—	CGCTGTTGCTGCATCGTTCT
qCiNAC3-F	Real-time PCR	—	—	GCGGCGTCTAGGAATCTCG
qCiNAC3-R	Real-time PCR	—	—	CGGTAATAATCGCTGCCTGAA
qCiEF1α-F	Real-time PCR	—	—	CAAAAAGTCCCCTCGTTGTCTC
qCiEF1α-R	Real-time PCR	—	—	AGCAATCGTTCTTCCTAATGATCTAA
qAtEF1α-F	Real-time PCR	—	—	AGAAGGGTGCCAAATGATGAG
qAtEF1α-R	Real-time PCR	—	—	GGAGGGAGAGAGAAAGTCACAGA
qABF1-F	Real-time PCR	—	—	TCCGTGGTAAGAAGGTGAAGTC
qABF1-R	Real-time PCR	—	—	TGTAAGCGTCTCTGTAATTTCTCC
qABF2-F	Real-time PCR	—	—	AGTTACAACGAAAGCAGGCAAG
qABF2-R	Real-time PCR	—	—	CGACTCTGTCCTCCTCAGCTT
qABF3-F	Real-time PCR	—	—	GCGTCTAAGGAACCCAACAA
qABF3-R	Real-time PCR	—	—	TTACAATCACCCACAGAACCTG
qABF4-F	Real-time PCR	—	—	TGCCCTGACCTTTGTTAGTTTAG
qABF4-R	Real-time PCR	—	—	CCAAGTTAATGACACAAGAGAACC
qABI1-F	Real-time PCR	—	—	GTCAAAGCTGGCGATACAGAGA
qABI1-R	Real-time PCR	—	—	CTCAGTTCAAGGGTTTGCTCTT
qABI2-F	Real-time PCR	—	—	TATTTGTCGAAGATGGCTTTGC
qABI2-R	Real-time PCR	—	—	TCAATTCAAGGATTTGCTCTTGA
qABI3-F	Real-time PCR	—	—	GTGTGCCACTTCTCGTGCAT
qABI3-R	Real-time PCR	—	—	ACCCCGACCAAACAGCTTTAAT
qABI4-F	Real-time PCR	—	—	CGTTAGGGCAGGAACAAGGA
qABI4-R	Real-time PCR	—	—	AAGGCCAAATGGTCGAAGATC
qABI5-F	Real-time PCR	—	—	CGGAGACAGAACGAGGGAAAA
qABI5-R	Real-time PCR	—	—	TCCTCCTACCAACACAGAAAACA
qAAO3-F	Real-time PCR	—	—	ATGCCTGTGGTGAAGTCTCTTTG
qAAO3-R	Real-time PCR	—	—	GCTTTGCCTTTATTGTCCTTTG
qABA1-F	Real-time PCR	—	—	GCTTTCAGCTATTCCTTGCATGA
qABA1-R	Real-time PCR	—	—	GCCTGGAAGTTGAAGAAATGAAG
qABA2-F	Real-time PCR	—	—	TTGATGGAGGATTCACTTGCACT
qABA2-R	Real-time PCR	—	—	AGACATGATAAATTGGCGGACA
qRGL2-F	Real-time PCR	—	—	TTTTACGAGTCTTGCCCTTACCTG
qRGL2-R	Real-time PCR	—	—	GGCCATTGCATCCCTTGATT
qMYB2-F	Real-time PCR	—	—	ATATTCATTCGTGCGTGATGC
qMYB2-R	Real-time PCR	—	—	CAGGGGATTAAAACAAGAGAGGA
qADH1-F	Real-time PCR	—	—	CTTTCTTCGGGAACTACAAACC
qADH1-F	Real-time PCR	—	—	TCTCCCTTCAGCATGTAATCAA
qSOS1-F	Real-time PCR	—	—	CTCAAGGTCTCGTTTCAGCCA
qSOS1-R	Real-time PCR	—	—	CCATCGTATTTTGCCTTGTGCT
qSOS2-F	Real-time PCR	—	—	GAGGCTGTAGCGAACTCAATGG
qSOS2-R	Real-time PCR	—	—	GTATTCCTTCTGTTGCCCTCCA
qHKT-F	Real-time PCR	—	—	CATCTGGCTCCTAATCCCTCAA
qHKT-R	Real-time PCR	—	—	GAATGTAACCATACTCGTCACGCT
qNHX-F	Real-time PCR	—	—	CTACCTATTACCGCACCAGAACG
qNHX-R	Real-time PCR	—	—	ATACTGTCAGGCCGAGGCACAT
qERA1-F	Real-time PCR	—	—	AGGAAACCCCGTGACTTCTACC
qERA1-R	Real-time PCR	—	—	GAGTAGCCACCCATAATGTCGC
qERD-F	Real-time PCR	—	—	TTGGTCAAGATGAGGCGGTAG
qERD-R	Real-time PCR	—	—	TGGTCCACAGAAAAGCATAGCA
RD22-F	Real-time PCR	—	—	GTATGCCACAAGAACACCTCAG
RD22-R	Real-time PCR	—	—	AGCTGAACCACACAACATGAGT
qCOR15A-F	Real-time PCR	—	—	ACCGCAGATACATTGGGTAAAG
qCOR15A-R	Real-time PCR	—	—	CCCTACTTTGTGGCATCCTTAG
qCOR47-F	Real-time PCR	—	—	GGCTTTCGTTGATTGCATTT
qCOR47-R	Real-time PCR	—	—	ACACACACAACTTACACAAACTCG
qPR1-F	Real-time PCR	—	—	GATGTGCCAAAGTGAGGTGTAA
qPR1-R	Real-time PCR	—	—	TTCATTAGTATGGCTTCTCGTTCA
qPDF1.2-F	Real-time PCR	—	—	CCCTTATCTTCGCTGCTCTTGT
qPDF1.2-R	Real-time PCR	—	—	ATGATCCATGTTTGGCTCCTTC
